# Supplementary material for: Alginate-Based Hydrogels Enriched with Lavender Essential Oil: Evaluation of Physicochemical Properties, Antimicrobial Activity, and In Vivo Biocompatibility
Source: Pharmaceutics. 2023 Nov 9;15(11):2608. doi: 10.3390/pharmaceutics15112608 (PMC10675056; doi:10.3390/pharmaceutics15112608)
Supplement: Supplementary file 1 [file pharmaceutics-15-02608-s001.zip]

Archive with 1 entries (1 files):
- pharmaceutics-2662074-supplementary.pdf
